# Supplementary material for: Differential effect of interferon-alpha treatment on AEA and 2-AG levels
Source: Brain Behav Immun. 2020 Nov;90:248–58. doi: 10.1016/j.bbi.2020.08.024 (PMC7575143; doi:10.1016/j.bbi.2020.08.024)
Supplement: Supplementary data 3 [file mmc3.xml]

<?xml version="1.0" encoding="UTF-8" standalone="no"?><data:data><datasets><author>zuzanna.zajkowska@kcl.ac.uk</author><type>0</type><dataset><value>1</value><reason>Data will be made available on request</reason><comments/></dataset></datasets></data:data>
